# Supplementary material for: Effects of the cucumber mosaic virus 2a protein on aphid–plant interactions in Arabidopsis thaliana
Source: Mol Plant Pathol. 2020 Jul 28;21(9):1248–54. doi: 10.1111/mpp.12975 (PMC7411660; doi:10.1111/mpp.12975)
Supplement: Supplementary file 8 — SPREADSHEET S1 [file MPP-21-1248-s008.xls]

## Sheet: MRGR
Spreadsheet S1 Combined aphid performance data for aphids on 2a-transgenic plants
								LN
		Col-0			pXL222-2a			Col-0				pXL222-2a
		Day 1	Day 6		Day 1	Day 6		Day 1	Day 6	MRGR		Day 1	Day 6	MRGR
	1	0.021	0.202	1	0.019	0.22		-3.86323	-1.59949	0.452749		-3.96332	-1.51413	0.489838
	2	0.022		2	0.019	0.197		-3.81671				-3.96332	-1.62455	0.467753
	3	0.033	0.329	3	0.023	0.179		-3.41125	-1.1117	0.45991		-3.77226	-1.72037	0.410378
	4	0.025	0.265	4	0.031	0.164		-3.68888	-1.32803	0.472171		-3.47377	-1.80789	0.333176
	5	0.025		5				-3.68888
	6	0.033		6	0.037	0.206		-3.41125				-3.29684	-1.57988	0.343392
	7	0.036		7	0.033	0.217		-3.32424				-3.41125	-1.52786	0.376678
	8	0.025		8	0.03	0.13		-3.68888				-3.50656	-2.04022	0.293267
	9	0.024	0.19	9	0.025			-3.7297	-1.66073	0.413794		-3.68888
	10	0.034	0.287	10	0.035	0.24		-3.38139	-1.24827	0.426624		-3.35241	-1.42712	0.385058
	11	0.026		11	0.025	0.164		-3.64966				-3.68888	-1.80789	0.376198
	12	0.043	0.275	12	0.018	0.161		-3.14656	-1.29098	0.371114		-4.01738	-1.82635	0.438207
	13	0.031	0.301	13	0.023	0.155		-3.47377	-1.20065	0.454625		-3.77226	-1.86433	0.381586
	14	0.032	0.324	14	0.034	0.177		-3.44202	-1.12701	0.463002		-3.38139	-1.73161	0.329958
	15	0.041	0.39	15	0.028			-3.19418	-0.941609	0.450515		-3.57555
	16	0.019		16	0.027	0.134		-3.96332				-3.61192	-2.00992	0.320401
	17	0.03	0.291	17	0.019	0.152		-3.50656	-1.23443	0.454425		-3.96332	-1.88387	0.415888
	18	0.034	0.203	18	0.032	0.23		-3.38139	-1.59455	0.357369		-3.44202	-1.46968	0.394469
	19	0.032		19	0.026	0.23		-3.44202				-3.64966	-1.46968	0.435997
	20	0.037		20	0.024			-3.29684				-3.7297
	21	0.024	0.24	21	0.022			-3.7297	-1.42712	0.460517		-3.81671
	22	0.019		22	0.022	0.175		-3.96332				-3.81671	-1.74297	0.414749
	23	0.021		23	0.02			-3.86323				-3.91202
	24	0.038	0.273	24	0.024	0.165		-3.27017	-1.29828	0.394377		-3.7297	-1.80181	0.385578
	25	0.023	0.182	25	0.03			-3.77226	-1.70375	0.413702		-3.50656
	26			26	0.033	0.19						-3.41125	-1.66073	0.350103
	27			27	0.028							-3.57555	#NUM!
	28			28
	29			29
	30			30
		Col-0			pXL222-2a
		Day 1	Day 6		Day 1	Day 6				Col-0	2a		T-Test
	Average	0.02912	0.268		0.0264231	0.183474				0.431778	0.386456		0.0083048
	SD	0.00694814	0.0599025		0.00554381	0.0329669			STDV	0.0365238	0.0512153
									SD ERROR	0.0097614	0.0117496		0.0083
Data: LGW

## Sheet: Colony size
	Colony size day 9					Day 12
	NT	pXL222-2a			NT	pXL222-2a
1	4	3		1	15	12
2		0		2		14
3	6	1		3	16	10
4	4	0		4	13	6
5	5	5		5		16
6				6		15
7	7	3		7
8		0		8		10
9	3			9	12
10		4		10	16	11
11		1		11		13
12	4	0		12	16	8
13	6	2		13		6
14	5	1		14	18	9
15	8			15	24
16				16
17	6	3		17	20	13
18	2	4		18	15	10
19		6		19		13
20				20
21	3			21	15
22		2		22
23				23
24	5	0		24		9
25	8			25	13
26		3		26		8
27		2		27		11
28				28
29				29
30
31
32
									Day 1	Day 6	Day 10	Day 12
	NT	2a			NT	2a		NT	1	1	5.06667	16.0833
Average	5.06667	2.10526		Average	16.0833	10.7778		2a	1	1	2.10526	10.7778
SD	1.83375	1.86207		STDV	3.45885	2.95306
SE	0.473472	0.427189		SD ERROR	0.893071	0.677479				0	0.473472	0.893071
										0	0.427189	0.677479
		TTEST				TTEST
		4.2303e-05				7.1448e-05
		4.23e-05				7.14e-05

## Sheet: Exp 2
																			Colony size
										LN
				Col-0			pXL222-2a			Col-0				pXL222-2a							Colony size day 10
				Day 1	Day 6		Day 1	Day 6		Day 1	Day 6	MRGR		Day 1	Day 6	MRGR					NT	pXL222-2a
			1	0.034	0.338	1	0.024	0.232		-3.38139	-1.08471	0.459337		-3.7297	-1.46102	0.453737				1	4	2
			2	0.028	0.321	2	0.023	0.235		-3.57555	-1.13631	0.487847		-3.77226	-1.44817	0.464818				2	2	1
			3	0.027	0.323	3	0.029	0.212		-3.61192	-1.1301	0.496363		-3.54046	-1.55117	0.397858				3	5	4
			4	0.029	0.295	4	0.026	0.178		-3.54046	-1.22078	0.463936		-3.64966	-1.72597	0.384737				4	4	3
			5	0.032		5	0.026	0.199		-3.44202				-3.64966	-1.61445	0.407042				5	5	5
			6	0.03	0.322	6	0.023			-3.50656	-1.1332	0.474671		-3.77226						6
			7	0.028	0.316	7	0.025	0.177		-3.57555	-1.15201	0.484708		-3.68888	-1.73161	0.391455				7	5	1
			8	0.031	0.281	8	0.03	0.13		-3.47377	-1.2694	0.440873		-3.50656	-2.04022	0.293267				8	2	3
			9	0.027		9	0.031	0.217		-3.61192				-3.47377	-1.52786	0.389182				9	4
			10	0.031	0.319	10	0.028	0.24		-3.47377	-1.14256	0.466241		-3.57555	-1.42712	0.429687				10		3
			11	0.028	0.268	11	0.025	0.164		-3.57555	-1.31677	0.451756		-3.68888	-1.80789	0.376198				11	2	2
			12	0.028	0.322	12	0.032			-3.57555	-1.1332	0.488469		-3.44202						12	6	1
			13	0.027	0.286	13	0.028	0.155		-3.61192	-1.25176	0.472031		-3.57555	-1.86433	0.342244				13	6	0
			14	0.027	0.308	14	0.035			-3.61192	-1.17766	0.486853		-3.35241						14	7	3
			15	0.032	0.274	15	0.037	0.161		-3.44202	-1.29463	0.429478		-3.29684	-1.82635	0.294097				15
			16	0.028	0.274	16	0.034	0.134		-3.57555	-1.29463	0.456185		-3.38139	-2.00992	0.274296				16		5
			17	0.035	0.289	17	0.033	0.152		-3.35241	-1.24133	0.422216		-3.41125	-1.88387	0.305475				17	3
						18	0.033	0.23						-3.41125	-1.46968	0.388314				18		4
						19
																				Colony size
												MRGR									NT	2a
				Col-0			pXL222-2a													Average	4.23077	2.64286
				Day 1	Day 6		Day 1	Day 6				Col-0	pXL222-2a							SD	1.64083	1.54955
			Average	0.0295294	0.3024		0.029	0.187733			MRGR	0.465398	0.372827		TTEST					SE	0.455083	0.414134
			SD	0.00255239	0.0224493		0.00433861	0.0381172			STDV	0.0224008	0.0512153		4.34498e-06
											SD ERROR	0.00578387	0.0132237									TTEST
																						0.0159124

## Sheet: Exp3
Aphid experiment Wed 16th
	Treatment																						Colony size	Day 10
	Col-0	2a full			Col-0	2a full																		Col-0	35S:2a
1	0.05	0.035		1	0.158	0.253			Col-0			pXL222-2a			Col-0				pXL222-2a				1	11	2
2	0.04	0.042		2	0.186	0.145			Day 1	Day 6		Day 1	Day 6		Day 1	Day 6	MRGR		Day 1	Day 6	MRGR		2	5	3
3	0.032	0.045		3	0.195	0.156		1	0.05	0.158	1	0.035	0.253		-2.99573	-1.84516	0.230114		-3.35241	-1.37437	0.395608		3	6	6
4	0.036	0.047		4	0.183	0.149		2	0.04	0.186	2	0.042	0.145		-3.21888	-1.68201	0.307373		-3.17009	-1.93102	0.247813		4	4	7
5	0.042	0.062		5	0.283	0.137		3	0.032	0.195	3	0.045	0.156		-3.44202	-1.63476	0.361453		-3.10109	-1.8579	0.248639		5	6	2
6	0.023	0.035		6	0.153	0.21		4	0.036	0.183	4	0.047	0.149		-3.32424	-1.69827	0.325193		-3.05761	-1.90381	0.23076		6	9	0
7	0.054	0.047		7	0.275	0.24		5	0.042	0.283	5	0.062	0.137		-3.17009				-2.78062	-1.98777	0.158569		7		5
8	0.042	0.037		8	0.385	0.236		6	0.023	0.153	6	0.035	0.21		-3.77226	-1.87732	0.378989		-3.35241				8	6	4
9	0.045	0.049		9	0.261	0.226		7	0.054	0.275	7	0.047	0.24		-2.91877	-1.29098	0.325557		-3.05761	-1.42712	0.326098		9	5	4
10	0.036	0.045		10	0.284	0.267		8	0.042	0.385	8	0.037	0.236		-3.17009	-0.954512	0.443115		-3.29684	-1.44392	0.370583		10	6
11	0.047	0.051		11	0.268	0.15		9	0.045	0.261	9	0.049	0.226		-3.10109				-3.01593	-1.48722	0.305743		11	5	3
12	0.045	0.041		12	0.291	0.225		10	0.036	0.284	10	0.045	0.267		-3.32424	-1.25878	0.413091		-3.10109	-1.32051	0.356117		12	3	1
13	0.037	0.052		13	0.2	0.171		11	0.047	0.268	11	0.051	0.15		-3.05761	-1.31677	0.348168		-2.97593	-1.89712	0.215762		13
14	0.042	0.037		14	0.15	0.165		12	0.045	0.291	12	0.041	0.225		-3.10109	-1.23443	0.373332		-3.19418				14
15	0.035	0.039		15	0.25	0.162		13	0.037	0.2	13	0.052	0.171		-3.29684	-1.60944	0.33748		-2.95651	-1.76609	0.238084		15	7
16	0.041	0.041		16	0.276	0.237		14	0.042	0.15	14	0.037	0.165		-3.17009	-1.89712	0.254593		-3.29684				16
17	0.038			17	0.27			15	0.035	0.25	15	0.039	0.162		-3.35241	-1.38629	0.393223		-3.24419	-1.82016	0.284807		17
18	0.041			18				16	0.041	0.276	16	0.041	0.237		-3.19418	-1.28735	0.381366		-3.19418	-1.4397	0.350898		18
19	0.035			19				17	0.038	0.27	17				-3.27017	-1.30933	0.392167						19
20	0.052			20					0.041		18												20
21	0.057			21					0.035		19												21
22				22					0.052														22
23				23					0.057														23
24				24																			24
25				25														20	Col-0	35S:2a		TTEST	25
26				26														Average	0.351014	0.286883		0.0131488	26
20	Col-0	35S:2a		20	Col-0	35S:2a												STDV	0.0569751	0.0705093			20	Col-0	35S:2a
Average	0.0414286	0.0440625		Average	0.239294	0.195563												SD ERROR	0.0147109	0.0195558			Average	6.08333	3.36364		TTEST
SD	0.0133528	0.0127084		SD	0.0688653	0.0503188																	SD	3.34581	4.09607		0.00600206
																							SE	1.11527	1.36536
