# Supplementary material for: Effects of the cucumber mosaic virus 2a protein on aphid–plant interactions in Arabidopsis thaliana
Source: Mol Plant Pathol. 2020 Jul 28;21(9):1248–54. doi: 10.1111/mpp.12975 (PMC7411660; doi:10.1111/mpp.12975)
Supplement: Supplementary file 9 — SPREADSHEET S2 [file MPP-21-1248-s009.xlsx]

## Sheet: Mock-1st
Mock	Day 1	Day 6	Colony size			MRGR
1	0.026	0.338	15	-3.64966	-1.08471	0.51299
2	0.023	0.256	15	-3.77226	-1.36258	0.481937
3	0.019	0.158	9	-3.96332	-1.84516	0.423631
4	0.029	0.248	5	-3.54046	-1.39433	0.429227
5	0.018	0.162	13	-4.01738	-1.82016	0.439445
6	0.019	0.212	7	-3.96332	-1.55117	0.482429
7	0.018	0.169	6	-4.01738	-1.77786	0.447905
8	0.017	0.131	4	-4.07454	-2.03256	0.408397
9	0.014	0.205	4	-4.2687	-1.58475	0.536791
10	0.018	0.165	8	-4.01738	-1.80181	0.443115
11	0.018	0.143	6	-4.01738	-1.94491	0.414495
12	0.018	0.122	5	-4.01738	-2.10373	0.38273
13	0.021	0.256	13	-3.86323	-1.36258	0.500131
14	0.015	0.095	14	-4.19971	-2.35388	0.369165
15	0.025	0.357	7	-3.68888	-1.03002	0.531772
16	0.015	0.107	15	-4.19971	-2.23493	0.392956
17	0.018	0.208	9	-4.01738	-1.57022	0.489433
18	0.017	0.184		-4.07454	-1.69282	0.476344
19	0.018	0.189	13	-4.01738	-1.66601	0.470275
20	0.018	0.201		-4.01738	-1.60445	0.482587
21	0.02	0.322	5	-3.91202	-1.1332	0.555764
			9.10526		aver	0.460548
					std	0.0519317
					SE	0.00247294
SPREADSHEET S2 Combined data on aphid performance on plants infected with CMV variants with chimeric CMV RNAs 2
CHIMERIC EXPERIMENT 1 Results
MAIN data generation: SJR

## Sheet: LSFLAG-1st
F1-L2-F3	LSFLAG	Day 1	Day 6	Colony size			MRGR
	1	0.03	0.226	5	-3.50656	-1.48722	0.403868
	2	0.026	0.341	12	-3.64966	-1.07587	0.514757
	3	0.026	0.248	8	-3.64966	-1.39433	0.451066
	4	0.029	0.247	6	-3.54046	-1.39837	0.428419
	5	0.023	0.296	10	-3.77226	-1.2174	0.510973
	6	0.016	0.165	4	-4.13517	-1.80181	0.466671
	7	0.02	0.168	6	-3.91202	-1.78379	0.425646
	8	0.026	0.179	8	-3.64966	-1.72037	0.385858
	9	0.02	0.098	3	-3.91202	-2.32279	0.317847
	10	0.025	0.161	2	-3.68888	-1.82635	0.372506
	11	0.028	0.15	6	-3.57555	-1.89712	0.335686
	12	0.019	0.127	2	-3.96332	-2.06357	0.37995
	13	0.028	0.269	15	-3.57555	-1.31304	0.452501
	14	0.022	0.256	8	-3.81671	-1.36258	0.490827
	15	0.018	0.106		-4.01738	-2.24432	0.354613
				6.78571
						aver	0.419413
						std	0.0619181
						SE	0.0030959

## Sheet: FFLAG-1st
F1-F2-F3	FFLAG	Day 1	Day 6	Colony size			MRGR
	1	0.023	0.17	5	-3.77226	-1.77196	0.400061
	2	0.02	0.144	3	-3.91202	-1.93794	0.394816
	3	0.023	0.123	3	-3.77226	-2.09557	0.335338
	4	0.027	0.263	5	-3.61192	-1.3356	0.455263
	5	0.027	0.194	9	-3.61192	-1.6399	0.394404
	6	0.023	0.187	6	-3.77226	-1.67665	0.419123
	7	0.02	0.125	5	-3.91202	-2.07944	0.366516
	8	0.017	0.02	0	-4.07454	-3.91202	0.0325038
	9	0.017	0.105	9	-4.07454	-2.25379	0.364149
	10	0.032	0.247	8	-3.44202	-1.39837	0.40873
	11	0.025	0.194	6	-3.68888	-1.6399	0.409796
	12	0.024	0.213	6	-3.7297	-1.54646	0.436648
	13	0.026	0.278	8	-3.64966	-1.28013	0.473905
	14	0.02	0.124	3	-3.91202	-2.08747	0.36491
	15	0.025	0.19	3	-3.68888	-1.66073	0.40563
	16	0.028	0.247	10	-3.57555	-1.39837	0.435437
	17	0.028	0.216	7	-3.57555	-1.53248	0.408615
	18	0.025	0.223	9	-3.68888	-1.50058	0.437659
	19	0.025	0.17	6	-3.68888	-1.77196	0.383385
							0.385626	average
				6	average		0.0920319	stdev
				2.67542	stdev		0.020579	SE
				0.598243	SE

## Sheet: S1-1st
F1-300L	S1	Day1	Day6	Colony size			MRGR
	1	0.026	0.157	2	-3.64966	-1.85151	0.35963
	2	0.028	0.205	2	-3.57555	-1.58475	0.398161
	3	0.021	0.1	10	-3.86323	-2.30259	0.31213
	4	0.025	0.225	1	-3.68888	-1.49165	0.439445
	5	0.025	0.203	5	-3.68888	-1.59455	0.418866
	6	0.021	0.153	5	-3.86323	-1.87732	0.397183
	7	0.027	0.109	5	-3.61192	-2.21641	0.279102
	8	0.026	0.159	8	-3.64966	-1.83885	0.362162
	9	0.023	0.174	1	-3.77226	-1.7487	0.404712
	10	0.026	0.161	3	-3.64966	-1.82635	0.364662
	11	0.023	0.133	3	-3.77226	-2.01741	0.350971
	12	0.024	0.121	2	-3.7297	-2.11196	0.323547
	13	0.026	0.201	1	-3.64966	-1.60445	0.409042
	14	0.029	0.259	8	-3.54046	-1.35093	0.437906
	15	0.028	0.19	4	-3.57555	-1.66073	0.382964
	16	0.023	0.042		-3.77226	-3.17009	0.120435
				4		average	0.360057

## Sheet: S2-1st
F1-200L	S2	Day1	Day6	Colony size			MRGR
	1	0.026	0.226	9	-3.64966	-1.48722	0.432488
	2	0.027	0.346	9	-3.61192	-1.06132	0.51012
	3	0.025	0.193	17	-3.68888	-1.64507	0.408763
	4	0.028	0.242	7	-3.57555	-1.41882	0.431347
	5	0.025	0.263	10	-3.68888	-1.3356	0.470656
	6	0.021	0.297	8	-3.86323	-1.21402	0.529842
	7	0.024	0.268	13	-3.7297	-1.31677	0.482587
	8	0.025	0.269	9	-3.68888	-1.31304	0.475167
	9	0.026	0.111	12	-3.64966	-2.19823	0.290287
	10	0.025	0.161	1	-3.68888	-1.82635	0.372506
	11	0.027	0.186	6	-3.61192	-1.68201	0.385982
	12	0.025	0.163	3	-3.68888	-1.81401	0.374975
	13	0.027	0.338	5	-3.61192	-1.08471	0.505442
	14	0.025	0.205	14	-3.68888	-1.58475	0.420827
	15	0.025	0.195	8	-3.68888	-1.63476	0.410825
	16	0.023	0.185	7	-3.77226	-1.6874	0.416972
				8.625			0.432424

## Sheet: S3-1st
F1-100L	S3	Day 1	Day 6	Colony size			MRGR
	1	0.023	0.261	8	-3.77226	-1.34323	0.485805
	2	0.023	0.182	8	-3.77226	-1.70375	0.413702
	3	0.03	0.258	8	-3.50656	-1.3548	0.430352
	4	0.023	0.267	8	-3.77226	-1.32051	0.490351
	5	0.021	0.221	8	-3.86323	-1.50959	0.470728
	6	0.016	0.177	5	-4.13517	-1.73161	0.480712
	7	0.025	0.037	5	-3.68888	-3.29684	0.0784084
	8	0.024	0.242	2	-3.7297	-1.41882	0.462177
	9	0.031	0.332	15	-3.47377	-1.10262	0.47423
	10	0.026	0.125	15	-3.64966	-2.07944	0.314043
	11	0.019	0.163	11	-3.96332	-1.81401	0.429862
	12	0.025	0.218	6	-3.68888	-1.52326	0.433124
	13	0.022	0.26	7	-3.81671	-1.34707	0.493928
	14	0.024	0.22	7	-3.7297	-1.51413	0.443115
	15	0.024	0.195	9	-3.7297	-1.63476	0.418989
				8.13333			0.421302

## Sheet: S4-1st
F200-300L	S4	Day 1	Day 6	Colony size			MRGR
	1	0.026	0.164	3	-3.64966	-1.80789	0.368354
	2	0.025	0.19	3	-3.68888	-1.66073	0.40563
	3	0.024	0.249	6	-3.7297	-1.3903	0.46788
	4	0.025	0.174	10	-3.68888	-1.7487	0.388036
	5	0.028	0.212	4	-3.57555	-1.55117	0.404876
	6	0.023	0.159	7	-3.77226	-1.83885	0.386682
	7	0.024	0.213	2	-3.7297	-1.54646	0.436648
	8	0.024	0.148	7	-3.7297	-1.91054	0.363832
	9	0.031	0.363	3	-3.47377	-1.01335	0.492083
	10	0.022	0.212	14	-3.81671	-1.55117	0.453109
	11	0.03	0.241	8	-3.50656	-1.42296	0.41672
	12	0.018	0.156	7	-4.01738	-1.8579	0.431897
	13	0.023	0.195	1	-3.77226	-1.63476	0.427501
	14	0.023	0.147	6	-3.77226	-1.91732	0.370988
	15	0.021	0.081	4	-3.86323	-2.51331	0.269985
	16	0.031	0.166	1	-3.47377	-1.79577	0.3356
	17	0.019	0.099	5	-3.96332	-2.31264	0.330136
	18	0.023	0.193	0	-3.77226	-1.64507	0.425439
				5.05556
						aver	0.398633
						std	0.0538936
						ste	0.00336835

## Sheet:  S5-1st
L1-300F	S5	Day1	Day6	Colony size			MRGR
	1	0.025	0.267	12	-3.68888	-1.32051	0.473675
	2	0.023	0.255	12	-3.77226	-1.36649	0.481154
	3	0.028	0.23	9	-3.57555	-1.46968	0.421175
	4	0.026	0.221	10	-3.64966	-1.50959	0.428013
	5	0.025	0.33	8	-3.68888	-1.10866	0.516043
	6	0.027	0.204	9	-3.61192	-1.58964	0.404457
	7	0.021	0.165	10	-3.86323	-1.80181	0.412285
	8	0.027	0.207	6	-3.61192	-1.57504	0.407376
	9	0.021	0.208	7	-3.86323	-1.57022	0.458603
	10	0.022	0.248	10	-3.81671	-1.39433	0.484477
	11	0.02	0.2	7	-3.91202	-1.60944	0.460517
	12	0.028	0.174	8	-3.57555	-1.7487	0.36537
	13	0.025	0.185	10	-3.68888	-1.6874	0.400296
	14	0.026	0.177	8	-3.64966	-1.73161	0.383611
	15	0.025	0.197	8	-3.68888	-1.62455	0.412866

## Sheet: Sheet1
CHIMERIC EXPERIMENT 2 Results

## Sheet: Sheet2
Mock	Day 1	Day 6	Colony size			MRGR
1	0.028	0.285	4	-3.57555	-1.25527	0.464057
2	0.026	0.231	10	-3.64966	-1.46534	0.436864
3	0.025	0.195	5	-3.68888	-1.63476	0.410825
4	0.026	0.256	11	-3.64966	-1.36258	0.457416
5	0.024	0.214	5	-3.7297	-1.54178	0.437584
6	0.021	0.196	3	-3.86323	-1.62964	0.446718
7	0.027	0.221	7	-3.61192	-1.50959	0.420465
8	0.02	0.172	7	-3.91202	-1.76026	0.430352
9	0.018	0.159	4	-4.01738	-1.83885	0.435706
10	0.028	0.185	7	-3.57555	-1.6874	0.37763
11	0.02	0.11	4	-3.91202	-2.20727	0.34095
12	0.024	0.23	6	-3.7297	-1.46968	0.452005
13	0.025	0.205	9	-3.68888	-1.58475	0.420827
14	0.029	0.228	7	-3.54046	-1.47841	0.41241
15	0.023	0.251	11	-3.77226	-1.3823	0.477992
16	0.024	0.244	7	-3.7297	-1.41059	0.463823
19	0.025	0.198	3	-3.68888	-1.61949	0.413878
20	0.023	0.179	3	-3.77226	-1.72037	0.410378
21	0.023	0.193	4	-3.77226	-1.64507	0.425439
22	0.021	0.175	2	-3.86323	-1.74297	0.424053
23	0.024	0.211	8	-3.7297	-1.5559	0.434761
24	0.019	0.121	5	-3.96332	-2.11196	0.37027
		average	6
				average	0.425655
				std	0.0321162
				SE	0.00152935

[truncated: 16 more sheets: Sheet3, Sheet4, Sheet5, Sheet6, Sheet7, Sheet8, Sheet9, Sheet10, Sheet11, Sheet12, Sheet13, Sheet14, Sheet15, Sheet16, Sheet17, Sheet18]
