# Supplementary material for: Effects of the cucumber mosaic virus 2a protein on aphid–plant interactions in Arabidopsis thaliana
Source: Mol Plant Pathol. 2020 Jul 28;21(9):1248–54. doi: 10.1111/mpp.12975 (PMC7411660; doi:10.1111/mpp.12975)
Supplement: Supplementary file 10 — SPREADSHEET S3 [file MPP-21-1248-s010.xlsx]

## Sheet: Sheet1
Spreadsheet S3. Combined data on aphid performance on plants infected with CMV with site-specific mutations in CMV RNA2
Data Source: SJR

## Sheet: Sheet2
EXPT 23 Oct 2018

## Sheet: Sheet3
Mock	Day 1	Day 6	Colony size			MRGR
1	0.026	0.201	5	-3.64966	-1.60445	0.409042
2	0.022	0.219	5	-3.81671	-1.51868	0.459606
3	0.024	0.214	7	-3.7297	-1.54178	0.437584
4	0.029	0.252	7	-3.54046	-1.37833	0.432427
5	0.026	0.17	10	-3.64966	-1.77196	0.37554
6	0.025	0.213	9	-3.68888	-1.54646	0.428483
7	0.026	0.257	6	-3.64966	-1.35868	0.458196
8	0.024	0.312	10	-3.7297	-1.16475	0.51299
9	0.025	0.191	6	-3.68888	-1.65548	0.40668
10	0.028	0.224	9	-3.57555	-1.49611	0.415888
11	0.026	0.293	10	-3.64966	-1.22758	0.484415
12	0.026	0.176	5	-3.64966	-1.73727	0.382477
13	0.028	0.239	7	-3.57555	-1.43129	0.428852
14	0.025	0.181	7	-3.68888	-1.70926	0.395924
			7.35714
						0.430579

## Sheet: Sheet4
F1-F2-F3	FFLAG	Day 1	Day 6	Colony size			MRGR
	1	0.024	0.123	5	-3.7297	-2.09557	0.326826
	2	0.026	0.146	2	-3.64966	-1.92415	0.345102
	3	0.017	0.148	4	-4.07454	-1.91054	0.4328
	4	0.027	0.127		-3.61192	-2.06357	0.30967
	5	0.024	0.141		-3.7297	-1.959	0.354141
	6	0.029	0.223	4	-3.54046	-1.50058	0.407975
	7	0.024	0.152	5	-3.7297	-1.88387	0.369165
	8	0.022	0.106	2	-3.81671	-2.24432	0.314479
	9	0.029	0.16	2	-3.54046	-1.83258	0.341576
	10	0.024	0.14	2	-3.7297	-1.96611	0.352718
	11	0.028	0.169	4	-3.57555	-1.77786	0.359539
	12	0.018	0.089	0	-4.01738	-2.41912	0.319653
	13	0.029	0.274	8	-3.54046	-1.29463	0.449166
	14	0.028	0.216	5	-3.57555	-1.53248	0.408615
	15	0.025	0.19	8	-3.68888	-1.66073	0.40563
				3.92308			0.36647

## Sheet: Sheet5
HCSYS254-258KCQYE	TR3	Day 1	Day 6	Colony size			MRGR
	1	0.021	0.246	10	-3.86323	-1.40242	0.492162
	2	0.023	0.167	7	-3.77226	-1.78976	0.3965
	3	0.025	0.261	9	-3.68888	-1.34323	0.469129
	4	0.027	0.255	10	-3.61192	-1.36649	0.449085
	5	0.025	0.217	7	-3.68888	-1.52786	0.432204
	6	0.023	0.235	9	-3.77226	-1.44817	0.464818
	7	0.024	0.214	5	-3.7297	-1.54178	0.437584
	8	0.021	0.173	10	-3.86323	-1.75446	0.421754
	9	0.022	0.221	8	-3.81671	-1.50959	0.461424
	10	0.024	0.189	4	-3.7297	-1.66601	0.412739
	11	0.024	0.242	12	-3.7297	-1.41882	0.462177
	12	0.025	0.222	9	-3.68888	-1.50508	0.43676
	13	0.02	0.168	6	-3.91202	-1.78379	0.425646
	14	0.025	0.264	9	-3.68888	-1.33181	0.471415
	15	0.023	0.271	10	-3.77226	-1.30564	0.493325
	16	0.028	0.299	13	-3.57555	-1.20731	0.473648
				8.625			0.450023

## Sheet: Sheet6
DFV264-266TIA	TR5	Day 1	Day 6	Colony size			MRGR
	1	0.022	0.163	8	-3.81671	-1.81401	0.400542
	2	0.023	0.225	8	-3.77226	-1.49165	0.456121
	3	0.028	0.278	9	-3.57555	-1.28013	0.459083
	4	0.024	0.186	7	-3.7297	-1.68201	0.409539
	5	0.025	0.217	6	-3.68888	-1.52786	0.432204
	6	0.029	0.302	12	-3.54046	-1.19733	0.468626
	7	0.016	0.125	10	-4.13517	-2.07944	0.411145
	8	0.024	0.305	13	-3.7297	-1.18744	0.508452
	9	0.026	0.221	10	-3.64966	-1.50959	0.428013
	10	0.028	0.268	12	-3.57555	-1.31677	0.451756
	11	0.026	0.196	6	-3.64966	-1.62964	0.404004
	12	0.026	0.248	7	-3.64966	-1.39433	0.451066
	13	0.025	0.228	10	-3.68888	-1.47841	0.442094
	14	0.027	0.273	11	-3.61192	-1.29828	0.462727
	15	0.028			-3.57555
	16	0.023	0.232	8	-3.77226	-1.46102	0.462249
	17	0.027	0.284	12	-3.61192	-1.25878	0.470627
				9.3125			0.444891

## Sheet: Sheet7
VDPS267-270IPPD	TR6	Day 1	Day 6	Colony size			MRGR
	1	0.027	0.123	3	-3.61192	-2.09557	0.303269
	2	0.024	0.191	6	-3.7297	-1.65548	0.414844
	3	0.024	0.225	8	-3.7297	-1.49165	0.447609
	4	0.028	0.269	8	-3.57555	-1.31304	0.452501
	5	0.019	0.234	8	-3.96332	-1.45243	0.502176
	6	0.023	0.251	8	-3.77226	-1.3823	0.477992
	7	0.027	0.29	10	-3.61192	-1.23787	0.474809
	8	0.028	0.372	14	-3.57555	-0.988861	0.517338
	9	0.025	0.124	4	-3.68888	-2.08747	0.320281
	10	0.023	0.153	4	-3.77226	-1.87732	0.378989
	11	0.027	0.22	11	-3.61192	-1.51413	0.419558
	12	0.022	0.262	8	-3.81671	-1.33941	0.49546
	13	0.025	0.245	8	-3.68888	-1.4065	0.456476
	14	0.028	0.321	13	-3.57555	-1.13631	0.487847
	15	0.021	0.145	3	-3.86323	-1.93102	0.386442
				7.73333			0.435706

## Sheet: Sheet8
ARP272-274NRA	TR7	Day 1	Day 6	Colony size			MRGR
	1	0.024	0.178	7	-3.7297	-1.72597	0.400746
	2	0.022	0.295	11	-3.81671	-1.22078	0.519187
	3	0.025	0.151	5	-3.68888	-1.89048	0.359681
	4	0.02	0.175	7	-3.91202	-1.74297	0.433811
	5	0.025	0.201	8	-3.68888	-1.60445	0.416886
	6	0.024	0.158	8	-3.7297	-1.84516	0.376908
	7	0.024	0.149	4	-3.7297	-1.90381	0.365178
	8	0.026	0.227	7	-3.64966	-1.48281	0.433371
	9	0.021	0.147	2	-3.86323	-1.91732	0.389182
	10	0.028	0.123	2	-3.57555	-2.09557	0.295996
	11	0.02	0.127	5	-3.91202	-2.06357	0.369691
	12	0.023	0.213	7	-3.77226	-1.54646	0.44516
	13	0.022	0.2	6	-3.81671	-1.60944	0.441455
	14	0.023	0.25	8	-3.77226	-1.38629	0.477193
	15	0.027	0.215	3	-3.61192	-1.53712	0.41496
	16	0.026	0.188	7	-3.64966	-1.67131	0.395669
	17	0.025	0.203	9	-3.68888	-1.59455	0.418866
				6.23529			0.409055

## Sheet: Sheet9
expt 2 (20 NOV 2018)

## Sheet: Sheet10
Mock	Day1	Day6	Colony size			MRGR
1	0.027	0.26	8	-3.61192	-1.34707	0.452969
2	0.024	0.215	6	-3.7297	-1.53712	0.438517
3	0.027	0.196	5	-3.61192	-1.62964	0.396456
4	0.026	0.159	6	-3.64966	-1.83885	0.362162
5	0.024	0.162	4	-3.7297	-1.82016	0.381909
6	0.028	0.197	6	-3.57555	-1.62455	0.3902
7	0.025	0.243	4	-3.68888	-1.41469	0.454837
8	0.026	0.256	7	-3.64966	-1.36258	0.457416
9	0.026	0.273	8	-3.64966	-1.29828	0.470275
10	0.024	0.22	8	-3.7297	-1.51413	0.443115
11	0.022	0.22	9	-3.81671	-1.51413	0.460517
12	0.025	0.223	7	-3.68888	-1.50058	0.437659
13	0.029	0.29	10	-3.54046	-1.23787	0.460517
14	0.025	0.147	7	-3.68888	-1.91732	0.354311
15	0.026	0.249		-3.64966	-1.3903	0.451871
16	0.02	0.225		-3.91202	-1.49165	0.484074
17	0.017	0.148	8	-4.07454	-1.91054	0.4328
18	0.025	0.175		-3.68888	-1.74297	0.389182
19	0.024	0.167	7	-3.7297	-1.78976	0.387988
20	0.023	0.219	6	-3.77226	-1.51868	0.450716
			6.82353			0.427874

[truncated: 57 more sheets: Sheet11, Sheet12, Sheet13, Sheet14, Sheet15, Sheet16, Sheet17, Sheet18, Sheet19, Sheet20, Sheet21, Sheet22, Sheet23, Sheet24, Sheet25, Sheet26, Sheet27, Sheet28, Sheet29, Sheet30 …]
